# Supplementary material for: DNA-Engineered Coating for Protecting the Catalytic Activity of Platinum Nanozymes in Biological Systems
Source: Biosensors (Basel). 2025 Mar 21;15(4):205. doi: 10.3390/bios15040205 (PMC12024773; doi:10.3390/bios15040205)
Supplement: Supplementary file 1 [file biosensors-15-00205-s001.zip]

Archive with 1 entries (1 files):
- biosensors-3512340-supplementary.pdf
